# Supplementary material for: Regulation of Hindbrain Vascular Development by rps20 in Zebrafish
Source: Cells. 2025 Jul 13;14(14):1070. doi: 10.3390/cells14141070 (PMC12293849; doi:10.3390/cells14141070)
Supplement: Supplementary file 1 [file cells-14-01070-s001.zip]

Archive with 1 entries (1 files):
- cells-3719061-supplementary.pdf
